# Supplementary material for: Proteomic genotyping of SNP of Complement Factor H (CFH) Y402H and I62V using multiple reaction monitoring (MRM) assays
Source: Sci Rep. 2022 Nov 15;12:19587. doi: 10.1038/s41598-022-20936-8 (PMC9666549; doi:10.1038/s41598-022-20936-8)
Supplement: Supplementary file 2 — Supplementary Information 2. [file 41598_2022_20936_MOESM2_ESM.xlsx]

## Sheet: Linearity
Supplementary Data. The calibration curves data for complement factor H variants that were analyzed 3 replicates in 9 points.
No	Replicate	Analyte Peak Name	Sample Type	Analyte Peak Area (counts)	SIS Peak Area (counts)	Area Ratio	Analyte Retention Time (min)	SIS Retention Time (min)	SIS Concentration (ng/mL)	Accuracy (%)	Analyte Peak Height (cps)	SIS Peak Height (cps)	SIS / Analyte Ratio	SIS / Analyte Ratio AVG	SIS / Analyte Ratio SD	SIS / Analyte Ratio CV(%)
1	R1	CFH.C[CAM]YFPYLENGYNQNHGR.+3y13+2.light	Unknown	32600	10500	3.1	17	17	0.5	N/A	5260	1750	0.322086	0.30757	0.0344577	11.2032
2	R2	CFH.C[CAM]YFPYLENGYNQNHGR.+3y13+2.light	Unknown	38400	10300	3.73	17	17	0.5	N/A	6250	1640	0.268229
3	R3	CFH.C[CAM]YFPYLENGYNQNHGR.+3y13+2.light	Unknown	35500	11800	3.02	17	17	0.5	N/A	5550	1790	0.332394
4	R1	CFH.C[CAM]YFPYLENGYNQNHGR.+3y13+2.light	Unknown	36200	16000	2.26	17.1	17.1	1	N/A	6210	2570	0.441989	0.412699	0.02707	6.55927
5	R2	CFH.C[CAM]YFPYLENGYNQNHGR.+3y13+2.light	Unknown	37300	15200	2.45	17.1	17.1	1	N/A	6020	2780	0.407507
6	R3	CFH.C[CAM]YFPYLENGYNQNHGR.+3y13+2.light	Unknown	38600	15000	2.58	17.1	17.1	1	N/A	6490	2590	0.388601
7	R1	CFH.C[CAM]YFPYLENGYNQNHGR.+3y13+2.light	Unknown	33600	70300	0.478	17	17	5	N/A	5480	10700	2.09226	2.14594	0.0797126	3.71457
8	R2	CFH.C[CAM]YFPYLENGYNQNHGR.+3y13+2.light	Unknown	36100	76100	0.473	17	17	5	N/A	5840	12900	2.10803
9	R3	CFH.C[CAM]YFPYLENGYNQNHGR.+3y13+2.light	Unknown	34100	76300	0.447	17	17	5	N/A	5730	12400	2.23754
10	R1	CFH.C[CAM]YFPYLENGYNQNHGR.+3y13+2.light	Unknown	31800	146000	0.217	17.1	17.1	10	N/A	5800	25800	4.59119	4.34596	0.212549	4.89073
11	R2	CFH.C[CAM]YFPYLENGYNQNHGR.+3y13+2.light	Unknown	36300	153000	0.237	17.1	17.1	10	N/A	6230	27000	4.21488
12	R3	CFH.C[CAM]YFPYLENGYNQNHGR.+3y13+2.light	Unknown	37100	157000	0.236	17.1	17.1	10	N/A	6690	27900	4.23181
13	R1	CFH.C[CAM]YFPYLENGYNQNHGR.+3y13+2.light	Unknown	36600	742000	0.0494	17	17	50	N/A	5420	124000	20.2732	21.1642	0.875716	4.13772
14	R2	CFH.C[CAM]YFPYLENGYNQNHGR.+3y13+2.light	Unknown	36800	780000	0.0472	17	17	50	N/A	6120	127000	21.1957
15	R3	CFH.C[CAM]YFPYLENGYNQNHGR.+3y13+2.light	Unknown	33600	740000	0.0455	17	17	50	N/A	5620	122000	22.0238
16	R1	CFH.C[CAM]YFPYLENGYNQNHGR.+3y13+2.light	Unknown	32700	1530000	0.0213	17.1	17.1	100	N/A	5910	276000	46.789	44.2457	2.23622	5.05409
17	R2	CFH.C[CAM]YFPYLENGYNQNHGR.+3y13+2.light	Unknown	36900	1600000	0.0231	17.1	17.1	100	N/A	6500	285000	43.3604
18	R3	CFH.C[CAM]YFPYLENGYNQNHGR.+3y13+2.light	Unknown	37100	1580000	0.0236	17.1	17.1	100	N/A	6300	282000	42.5876
19	R1	CFH.C[CAM]YFPYLENGYNQNHGR.+3y13+2.light	Unknown	35400	3020000	0.0117	17	17	200	N/A	5400	505000	85.3107	86.5703	1.09121	1.26049
20	R2	CFH.C[CAM]YFPYLENGYNQNHGR.+3y13+2.light	Unknown	36800	3210000	0.0115	17	17	200	N/A	5740	528000	87.2283
21	R3	CFH.C[CAM]YFPYLENGYNQNHGR.+3y13+2.light	Unknown	34300	2990000	0.0115	17	17	200	N/A	5330	491000	87.172
22	R1	CFH.C[CAM]YFPYLENGYNQNHGR.+3y13+2.light	Unknown	35500	7260000	0.00488	17.1	17.1	500	N/A	5970	1270000	204.507	208.005	4.28484	2.05997
23	R2	CFH.C[CAM]YFPYLENGYNQNHGR.+3y13+2.light	Unknown	35200	7490000	0.0047	17.1	17.1	500	N/A	6080	1340000	212.784
24	R3	CFH.C[CAM]YFPYLENGYNQNHGR.+3y13+2.light	Unknown	35700	7380000	0.00485	17.1	17.1	500	N/A	6250	1300000	206.723
25	R1	CFH.C[CAM]YFPYLENGYNQNHGR.+3y13+2.light	Unknown	35600	14300000	0.0025	17	17	1000	N/A	5290	2320000	401.685	402.718	14.6605	3.64039
26	R2	CFH.C[CAM]YFPYLENGYNQNHGR.+3y13+2.light	Unknown	38600	15000000	0.00257	17	17	1000	N/A	5800	2410000	388.601
27	R3	CFH.C[CAM]YFPYLENGYNQNHGR.+3y13+2.light	Unknown	34700	14500000	0.0024	17	17	1000	N/A	5600	2310000	417.867
28	R1	CFH.C[CAM]YFPYLENGYNQNYGR.+2y14+2.light	Unknown	28100	1780	15.8	20.4	20.4	0.5	N/A	5650	289	0.0633452	0.0704737	0.00763224	10.8299
29	R2	CFH.C[CAM]YFPYLENGYNQNYGR.+2y14+2.light	Unknown	31200	2450	12.8	20.4	20.4	0.5	N/A	5960	412	0.0785256
30	R3	CFH.C[CAM]YFPYLENGYNQNYGR.+2y14+2.light	Unknown	28900	2010	14.4	20.4	20.4	0.5	N/A	5760	396	0.0695502
31	R1	CFH.C[CAM]YFPYLENGYNQNYGR.+2y14+2.light	Unknown	27800	2260	12.3	20.5	20.5	1	N/A	6180	434	0.081295	0.0801403	0.00111822	1.39533
32	R2	CFH.C[CAM]YFPYLENGYNQNYGR.+2y14+2.light	Unknown	31600	2530	12.5	20.5	20.5	1	N/A	7120	493	0.0800633
33	R3	CFH.C[CAM]YFPYLENGYNQNYGR.+2y14+2.light	Unknown	32000	2530	12.6	20.5	20.5	1	N/A	7060	489	0.0790625
34	R1	CFH.C[CAM]YFPYLENGYNQNYGR.+2y14+2.light	Unknown	28300	8480	3.33	20.4	20.4	5	N/A	5520	1330	0.299647	0.291609	0.0136474	4.68003
35	R2	CFH.C[CAM]YFPYLENGYNQNYGR.+2y14+2.light	Unknown	32300	8910	3.62	20.4	20.4	5	N/A	6220	1580	0.275851
36	R3	CFH.C[CAM]YFPYLENGYNQNYGR.+2y14+2.light	Unknown	29800	8920	3.35	20.5	20.4	5	N/A	5710	1730	0.299329
37	R1	CFH.C[CAM]YFPYLENGYNQNYGR.+2y14+2.light	Unknown	27900	15600	1.78	20.5	20.5	10	N/A	6100	3010	0.55914	0.527144	0.0354974	6.73391
38	R2	CFH.C[CAM]YFPYLENGYNQNYGR.+2y14+2.light	Unknown	31700	15500	2.05	20.5	20.5	10	N/A	6990	3380	0.488959
39	R3	CFH.C[CAM]YFPYLENGYNQNYGR.+2y14+2.light	Unknown	28500	15200	1.87	20.5	20.5	10	N/A	6290	3420	0.533333
40	R1	CFH.C[CAM]YFPYLENGYNQNYGR.+2y14+2.light	Unknown	29000	72900	0.399	20.4	20.4	50	N/A	5560	14300	2.51379	2.56422	0.0887265	3.46018
41	R2	CFH.C[CAM]YFPYLENGYNQNYGR.+2y14+2.light	Unknown	32800	82400	0.398	20.4	20.4	50	N/A	6500	15900	2.5122
42	R3	CFH.C[CAM]YFPYLENGYNQNYGR.+2y14+2.light	Unknown	30300	80800	0.375	20.4	20.4	50	N/A	5820	15300	2.66667
43	R1	CFH.C[CAM]YFPYLENGYNQNYGR.+2y14+2.light	Unknown	30300	166000	0.182	20.5	20.5	100	N/A	6690	35800	5.47855	5.31143	0.145781	2.74467
44	R2	CFH.C[CAM]YFPYLENGYNQNYGR.+2y14+2.light	Unknown	32600	171000	0.191	20.5	20.5	100	N/A	7260	37200	5.2454
45	R3	CFH.C[CAM]YFPYLENGYNQNYGR.+2y14+2.light	Unknown	30900	161000	0.192	20.5	20.5	100	N/A	6550	34600	5.21036
46	R1	CFH.C[CAM]YFPYLENGYNQNYGR.+2y14+2.light	Unknown	27500	310000	0.0885	20.4	20.4	200	N/A	5380	57100	11.2727	11.5824	0.390117	3.36819
47	R2	CFH.C[CAM]YFPYLENGYNQNYGR.+2y14+2.light	Unknown	29200	351000	0.0832	20.4	20.4	200	N/A	5770	69100	12.0205
48	R3	CFH.C[CAM]YFPYLENGYNQNYGR.+2y14+2.light	Unknown	28200	323000	0.0874	20.4	20.4	200	N/A	5430	61800	11.4539
49	R1	CFH.C[CAM]YFPYLENGYNQNYGR.+2y14+2.light	Unknown	30900	835000	0.037	20.5	20.5	500	N/A	6960	183000	27.0227	28.1746	1.34983	4.79096
50	R2	CFH.C[CAM]YFPYLENGYNQNYGR.+2y14+2.light	Unknown	31500	877000	0.036	20.5	20.5	500	N/A	7090	190000	27.8413
51	R3	CFH.C[CAM]YFPYLENGYNQNYGR.+2y14+2.light	Unknown	29400	872000	0.0337	20.5	20.5	500	N/A	6410	192000	29.6599
52	R1	CFH.C[CAM]YFPYLENGYNQNYGR.+2y14+2.light	Unknown	29800	1810000	0.0164	20.4	20.4	1000	N/A	5800	354000	60.7383	62.9531	2.78807	4.42881
53	R2	CFH.C[CAM]YFPYLENGYNQNYGR.+2y14+2.light	Unknown	32400	2010000	0.0161	20.4	20.4	1000	N/A	6300	377000	62.037
54	R3	CFH.C[CAM]YFPYLENGYNQNYGR.+2y14+2.light	Unknown	28600	1890000	0.0151	20.4	20.4	1000	N/A	5320	368000	66.0839
55	R1	CFH.SLGNIIMVC[CAM]R.+2y5.light	Unknown	960000	10100	94.9	18.6	18.6	0.5	N/A	167000	1520	0.0105208	0.0104838	0.000197669	1.88546
56	R2	CFH.SLGNIIMVC[CAM]R.+2y5.light	Unknown	1060000	11300	93.5	18.6	18.6	0.5	N/A	184000	1640	0.0106604
57	R3	CFH.SLGNIIMVC[CAM]R.+2y5.light	Unknown	1110000	11400	96.6	18.6	18.6	0.5	N/A	194000	1850	0.0102703
58	R1	CFH.SLGNIIMVC[CAM]R.+2y5.light	Unknown	1020000	17100	59.5	18.6	18.6	1	N/A	205000	3130	0.0167647	0.0174283	0.000578668	3.32028
59	R2	CFH.SLGNIIMVC[CAM]R.+2y5.light	Unknown	1040000	18400	56.8	18.6	18.6	1	N/A	207000	3260	0.0176923
60	R3	CFH.SLGNIIMVC[CAM]R.+2y5.light	Unknown	976000	17400	56.3	18.7	18.6	1	N/A	190000	3180	0.0178279
61	R1	CFH.SLGNIIMVC[CAM]R.+2y5.light	Unknown	1050000	83600	12.6	18.6	18.5	5	N/A	189000	14800	0.079619	0.0796134	0.000198939	0.249881
62	R2	CFH.SLGNIIMVC[CAM]R.+2y5.light	Unknown	1050000	83800	12.5	18.6	18.6	5	N/A	187000	15100	0.0798095
63	R3	CFH.SLGNIIMVC[CAM]R.+2y5.light	Unknown	1020000	81000	12.6	18.6	18.6	5	N/A	184000	14200	0.0794118
64	R1	CFH.SLGNIIMVC[CAM]R.+2y5.light	Unknown	1020000	166000	6.11	18.6	18.6	10	N/A	198000	33500	0.162745	0.166986	0.00459942	2.75438
65	R2	CFH.SLGNIIMVC[CAM]R.+2y5.light	Unknown	1010000	168000	6.01	18.6	18.6	10	N/A	203000	34000	0.166337
66	R3	CFH.SLGNIIMVC[CAM]R.+2y5.light	Unknown	960000	165000	5.82	18.7	18.7	10	N/A	194000	32900	0.171875
67	R1	CFH.SLGNIIMVC[CAM]R.+2y5.light	Unknown	1070000	816000	1.31	18.6	18.5	50	N/A	193000	144000	0.762617	0.801945	0.0342054	4.26531
68	R2	CFH.SLGNIIMVC[CAM]R.+2y5.light	Unknown	1090000	899000	1.21	18.6	18.6	50	N/A	194000	161000	0.824771
69	R3	CFH.SLGNIIMVC[CAM]R.+2y5.light	Unknown	1030000	843000	1.22	18.6	18.6	50	N/A	179000	148000	0.818447
70	R1	CFH.SLGNIIMVC[CAM]R.+2y5.light	Unknown	1050000	1770000	0.592	18.6	18.6	100	N/A	207000	352000	1.68571	1.7355	0.045754	2.63635
71	R2	CFH.SLGNIIMVC[CAM]R.+2y5.light	Unknown	1020000	1780000	0.57	18.6	18.6	100	N/A	198000	354000	1.7451
72	R3	CFH.SLGNIIMVC[CAM]R.+2y5.light	Unknown	963000	1710000	0.565	18.7	18.7	100	N/A	196000	344000	1.7757
73	R1	CFH.SLGNIIMVC[CAM]R.+2y5.light	Unknown	1010000	3190000	0.317	18.6	18.5	200	N/A	180000	554000	3.15842	3.26318	0.107911	3.30692
74	R2	CFH.SLGNIIMVC[CAM]R.+2y5.light	Unknown	1050000	3420000	0.306	18.6	18.6	200	N/A	184000	600000	3.25714
75	R3	CFH.SLGNIIMVC[CAM]R.+2y5.light	Unknown	984000	3320000	0.296	18.6	18.6	200	N/A	172000	586000	3.37398
76	R1	CFH.SLGNIIMVC[CAM]R.+2y5.light	Unknown	1010000	8640000	0.117	18.6	18.6	500	N/A	197000	1720000	8.55446	8.20554	0.338506	4.12534
77	R2	CFH.SLGNIIMVC[CAM]R.+2y5.light	Unknown	1070000	8430000	0.127	18.6	18.6	500	N/A	217000	1680000	7.8785
78	R3	CFH.SLGNIIMVC[CAM]R.+2y5.light	Unknown	991000	8110000	0.122	18.7	18.6	500	N/A	198000	1630000	8.18365
79	R1	CFH.SLGNIIMVC[CAM]R.+2y5.light	Unknown	999000	17100000	0.0586	18.6	18.5	1000	N/A	179000	2950000	17.1171	16.5227	0.677965	4.10323
80	R2	CFH.SLGNIIMVC[CAM]R.+2y5.light	Unknown	1050000	17500000	0.0601	18.6	18.6	1000	N/A	188000	3090000	16.6667
81	R3	CFH.SLGNIIMVC[CAM]R.+2y5.light	Unknown	1020000	16100000	0.0635	18.6	18.6	1000	N/A	180000	2840000	15.7843
82	R1	CFH.SLGNVIMVC[CAM]R.+2y5.light	Unknown	1620000	8050	202	16.8	16.8	0.5	N/A	275000	810	0.00496914	0.0048514	0.000105978	2.18447
83	R2	CFH.SLGNVIMVC[CAM]R.+2y5.light	Unknown	1680000	8100	207	16.8	16.8	0.5	N/A	293000	977	0.00482143
84	R3	CFH.SLGNVIMVC[CAM]R.+2y5.light	Unknown	1650000	7860	209	16.8	16.8	0.5	N/A	275000	1120	0.00476364
85	R1	CFH.SLGNVIMVC[CAM]R.+2y5.light	Unknown	1540000	12000	128	16.9	16.9	1	N/A	289000	1890	0.00779221	0.00784045	5.15317e-05	0.657255
86	R2	CFH.SLGNVIMVC[CAM]R.+2y5.light	Unknown	1570000	12300	127	16.9	16.9	1	N/A	293000	1820	0.00783439
87	R3	CFH.SLGNVIMVC[CAM]R.+2y5.light	Unknown	1520000	12000	126	16.9	16.9	1	N/A	278000	1940	0.00789474
88	R1	CFH.SLGNVIMVC[CAM]R.+2y5.light	Unknown	1620000	52000	31.2	16.8	16.8	5	N/A	276000	8430	0.0320988	0.0307379	0.00139971	4.55371
89	R2	CFH.SLGNVIMVC[CAM]R.+2y5.light	Unknown	1720000	50400	34.1	16.8	16.8	5	N/A	294000	8370	0.0293023
90	R3	CFH.SLGNVIMVC[CAM]R.+2y5.light	Unknown	1600000	49300	32.5	16.8	16.8	5	N/A	279000	7900	0.0308125
91	R1	CFH.SLGNVIMVC[CAM]R.+2y5.light	Unknown	1530000	97300	15.7	16.9	16.9	10	N/A	286000	17300	0.0635948	0.0656617	0.00209581	3.19182
92	R2	CFH.SLGNVIMVC[CAM]R.+2y5.light	Unknown	1490000	101000	14.8	16.9	16.9	10	N/A	278000	18500	0.0677852
93	R3	CFH.SLGNVIMVC[CAM]R.+2y5.light	Unknown	1570000	103000	15.3	16.9	16.9	10	N/A	291000	18600	0.0656051
94	R1	CFH.SLGNVIMVC[CAM]R.+2y5.light	Unknown	1550000	503000	3.08	16.8	16.8	50	N/A	274000	85400	0.324516	0.311613	0.0113727	3.64961
95	R2	CFH.SLGNVIMVC[CAM]R.+2y5.light	Unknown	1650000	507000	3.25	16.8	16.8	50	N/A	271000	84700	0.307273
96	R3	CFH.SLGNVIMVC[CAM]R.+2y5.light	Unknown	1640000	497000	3.29	16.8	16.8	50	N/A	282000	82700	0.303049
97	R1	CFH.SLGNVIMVC[CAM]R.+2y5.light	Unknown	1550000	972000	1.59	16.9	16.9	100	N/A	287000	177000	0.627097	0.620368	0.0138834	2.23794
98	R2	CFH.SLGNVIMVC[CAM]R.+2y5.light	Unknown	1590000	961000	1.66	16.9	16.9	100	N/A	295000	173000	0.604403
99	R3	CFH.SLGNVIMVC[CAM]R.+2y5.light	Unknown	1520000	957000	1.59	16.9	16.9	100	N/A	281000	175000	0.629605
100	R1	CFH.SLGNVIMVC[CAM]R.+2y5.light	Unknown	1570000	2010000	0.782	16.8	16.8	200	N/A	264000	343000	1.28025	1.29761	0.0150944	1.16325
101	R2	CFH.SLGNVIMVC[CAM]R.+2y5.light	Unknown	1640000	2140000	0.765	16.8	16.8	200	N/A	282000	360000	1.30488
102	R3	CFH.SLGNVIMVC[CAM]R.+2y5.light	Unknown	1560000	2040000	0.765	16.8	16.8	200	N/A	270000	344000	1.30769
103	R1	CFH.SLGNVIMVC[CAM]R.+2y5.light	Unknown	1600000	4880000	0.328	16.9	16.9	500	N/A	298000	894000	3.05	3.08249	0.0313236	1.01618
104	R2	CFH.SLGNVIMVC[CAM]R.+2y5.light	Unknown	1600000	4980000	0.321	16.9	16.9	500	N/A	301000	919000	3.1125
105	R3	CFH.SLGNVIMVC[CAM]R.+2y5.light	Unknown	1530000	4720000	0.325	16.9	16.9	500	N/A	278000	855000	3.08497
106	R1	CFH.SLGNVIMVC[CAM]R.+2y5.light	Unknown	1600000	10600000	0.152	16.8	16.8	1000	N/A	275000	1760000	6.625	6.36751	0.252885	3.97149
107	R2	CFH.SLGNVIMVC[CAM]R.+2y5.light	Unknown	1620000	10300000	0.158	16.8	16.8	1000	N/A	281000	1720000	6.35802
108	R3	CFH.SLGNVIMVC[CAM]R.+2y5.light	Unknown	1590000	9730000	0.164	16.8	16.8	1000	N/A	271000	1620000	6.1195
Abbreviation: SIS, Stable isotope-labeled standard; AVG, Average; SD, Standard deviation; CV, Coefficient variation.
